# Supplementary material for: Homebrew: An economical and sensitive glassmilk-based nucleic-acid extraction method for SARS-CoV-2 diagnostics
Source: Cell Rep Methods. 2022 Mar 3;2(3):100186. doi: 10.1016/j.crmeth.2022.100186 (PMC8890991; doi:10.1016/j.crmeth.2022.100186)
Supplement: Table S1. Ct values of Figures 2 and 3. [file mmc2.xlsx]

## Sheet: Figure 2
Figure 2A	N1						N2						P
water	40	27.7158	27.1728	24.6217	40	40	40	28.7937	28.5629	25.3389	40	40	25.0023	25.5331	27.0866	26.6293	30.5747	34.0003
NaCl	34.4576	23.5737	21.6417	22.2026	38.535	37.129	34.4576	24.5505	21.9295	23.2489	37.906	36.8379	23.8116	24.3672	23.7235	27.6036	29.2966	34.6264
NaI	34.4576	23.5737	21.6417	22.2026	38.535	37.129	34.4576	24.5505	21.9295	23.2489	37.906	36.8379	23.8116	24.3672	23.7235	27.6036	29.2966	34.6264
GITC	34.4598	24.1862	23.4836	22.8435	38.622	40	35.8033	25.0388	24.3864	23.6929	37.918	40	25.054	24.4658	25.7407	28.0921	29.7804	34.2962
Q	30.5516	20.9741	18.5467	18.5064	32.879	34.8458	31.6052	21.7575	18.9026	19.2516	33.6677	36.2872	23.1012	24.4127	23.7736	24.6832	28.2723	29.4775
Figure 2B	N1										N2										P
Water	30.5321	21.7192	21.8588	25.9577	27.6244	32.8828	32.5668	32.3964	26.0493	25.1619	31.7597	22.3645	21.355	25.4395	27.3198	31.0737	32.9633	32.2373	26.068	24.646	26.8486	30.2055	26.5674	30.4123	31.7029	28.8883	28.2991	27.4534	29.5659	29.8813
SDS	30.6947	20.3874	21.8541	27.2975	26.5913	31.235	31.5694	35.7083	26.9496	23.8788	30.7536	20.7286	21.1392	26.8956	26.1591	30.9345	31.2983	34.1279	26.1495	23.5303	27.2069	29.8007	27.1878	31.7896	31.497	28.7516	27.7987	28.037	29.864	29.9521
Igepal	31.3984	20.101	23.8268	29.5229	29.7352	33.1748	34.0796	33.895	29.5354	24.4012	33.05	21.1455	23.6726	28.992	29.4774	32.0576	33.8659	33.5812	28.6921	24.2789	27.3947	30.2492	26.5685	30.7198	31.7777	29.2926	27.571	26.7626	29.1951	29.8253
Tween	30.5883	22.219	23.6132	26.634	28.7577	33.1266	32.9868	33.1852	27.7594	26.3113	30.7107	23.057	23.2602	26.157	28.5673	33.0859	32.4833	32.2651	27.4433	26.2224	27.5132	30.456	26.669	30.8436	31.4685	30.6507	28.1731	27.6199	29.0128	31.5951
Triton X-100	32.7431	19.8793	23.8417	28.18	28.8715	34.3821	34.2146	34.9741	27.8283	25.143	34.3105	21.3654	23.3759	27.5587	28.9415	35.518	34.4589	34.2507	27.4644	24.8401	27.6106	30.1453	26.8783	30.706	32.0931	31.4661	28.0313	28.4069	29.1031	30.5939
QIamp	27.3255	19.4481	20.6521	24.8394	24.4717	28.2406	29.2417	31.6413	23.3306	21.1853	27.4197	18.7813	19.8329	24.1786	23.5609	27.4999	28.8012	31.0822	22.4413	20.4968	25.6236	28.9873	26.5968	29.7433	30.6461	27.0231	26.8288	25.9056	27.4808	28.6024
	N1							N2							P
Figure 2C	37.7716	36.0311	28.4804	17.926	29.381	24.207	29.156	37.69	40	38.014	35.7119	28.4656	17.3945	28.7825	29.274	28.6298	25.618	24.0335	27.7589	27.529	29.9088
No iso	40	38.318	30.6294	19.3085	33.624	27.768	33.234	40	40	36.675	40	31.365	19.5215	32.402	32.9139	30.1435	29.1869	27.6044	27.8768	31.3605	30.092
Q	35.4189	40	31.1457	21.8135	27.3705	23.692	31.244	37.723	36.7507	36.3627	36.038	31.8856	21.649	27.248	29.6062	28.0208	25.6492	28.7607	27.0775	29.9895	26.7015
Figure 2D	N1							N2							P
2 x EtOH	37.7716	40	40	36.0311	28.4804	17.926	29.381	37.69	40	38.014	35.7119	28.4656	17.3945	28.7825	29.274	28.6298	25.618	24.0335	27.7589	27.529	29.9088
1 x EtOH	40	36.467	36.8911	40	27.979	17.453	28.4985	37.844	36.361	35.369	34.687	28.3609	17.258	28.062	28.6114	28.0933	25.8271	24.2561	27.2328	27.353	27.528
0 EtOH	40	37.306	40	40	28.5067	23.6235	33.347	40	40	40	38.4853	30.4659	22.9845	33.173	40	27.9304	26.0523	24.2912	24.3365	27.9885	27.478
Q	35.4189	36.3286	36.5661	40	31.1457	21.8135	27.3705	37.723	36.7507	36.3627	36.038	31.8856	21.649	27.248	29.6062	28.0208	25.6492	28.7607	27.0775	29.9895	26.7015
Figure 2E	N1								N2								P
14	24.628	38.927	30.18	32.529	40	30.4775	35.791	20.694	24.617	35.573	30.149	32.503	34.961	31.518	36.72	21.2735	22.452	25.695	27.015	27.397	26.327	27.9765	28.2535	27.587
7	25.25	40	31.099	31.8	40	31.55	32.643	18.7125	25.307	35.809	30.263	31.325	36.484	31.4385	33.1725	19.4385	23.824	27.099	27.701	27.967	28.244	27.59	29.32	26.5645
3.75	25.481	40	32.52	33.499	40	30.371	35.451	19.846	25.407		31.411	32.273	40.885	31.015	37.352	20.7235	24.424	27.711	28.939	29.103	31.201	27.1175	30.048	26.326
1.875	26.763	40	34.729	36.909	40	30.3725	36.694	23.334	26.555	36.29	33.377	33.667		31.35	36.384	24.0945	25.421	28.471	29.899	29.963	29.959	27.7075	30.3015	26.75
Q	22.794	40	28.75	29.664	36.593	26.2475	35.939	16.086	22.679	36.516	29.205	29.746	34.818	25.752	34.9245	16.047	22.583	25.509	26.895	26.971	24.662	24.7285	27.7035	25.4265
Figure 2F	N1						N2						P
4.5	34.329	35.883	40	40	38.34	33.433	31.684	32.489	40	40	33.802	40	25.973	40	30.861	34.851	40	40
6.5	26.703	23.863	39.054	31.108	25.935	24.029	26.467	24.101	34.337	29.903	26.47	29.474	31.647	24.067	26.82	25.06	33.301	30.95
6.75	26.07	24.143	38.51	28.879	26.157	22.529	25.902	24.297	33.589	28.591	27.155	34.894	31.829	24.126	25.621	23.971	29.373	19.85
8.1	25.445	25.429	40	35.744	25.059	21.933	25.846	25.394	36.282	32.019	25.074	29.111	30.72	23.976	26.174	24.569	30.06	29.316
9.8	25.752	25.907	36.597	29.063	24.149	22.508	25.647	26.761	40	28.195	24.164	22.836	30.412	24.328	26.529	24.194	30.355	27.806
QiAmp	22.388	26.044	33.981	28.605	19.374	19.27	22.654	31.33	30.932	28.602	19.469	19.394	30.196	26.323	25.297	26.374	28.557	25.519
Figure 2G	pfu	GM-N1			QIAamp -N1						GM-N2			Q-N2
		1	2	3	1	2					1	2	3	1	2
1000000	-1	33.4145	34.842	33.3305	34.3575	36.312			1000000	6	16.189	16.3695	17.961	15.176	15.147
100000	0	34.261	33.877	31.9745	32.613	31.4435			100000	5	23.206	23.75	22.282	18.4955	18.4385
10000	1	31.6715	30.827	31.6695	30.334	30.194			10000	4	26.775	23.025	24.6135	21.887	21.8445
1000	2	31.2175	30.742	29.2455	27.4535	27.211			1000	3	29.7845	29.9595	27.0355	25.271	25.084
100	3	28.4425	28.4115	25.5195	23.4455	23.6335			100	2	32.22	32.102	30.707	28.676	28.6485
10	4	25.324	21.6485	22.879	20.668	20.325			10	1	33.295	32.349	33.0395	31.836	31.527
1	5	21.4915	22.2335	20.51	17.173	17.546			1	0	35.6525	34.7525	34.347	34.3255	33.283
0.1	6	14.4175	14.04	16.346	13.9975	14.0085			0.1	-1	34.9165	34.2595	35.197	35.137	37.116
Figure 2H
cells	N1		N2		RNaseP
	1	2	1	2	1	2
100000	31.834	32.19	32.87	32.861	26.595	27.035
50000	32.807	32.962	33.788	33.322	28.978	28.62
25000	32.932	32.852	33.383	33.896	30.432	30.662
12500	35.386	36.626	35.067	35.872	32.459	33.428
6500	35.649	37.145	39.187	37.092	35.537	34.86

## Sheet: Figure 3
Figure 3A	N1										N2										P
GM	30.68	32.53	40	40	34.78	40	27.2274	40	20.72	26.9216	32.17	33.4	40	36.25	36.73	40	28.4237	35.02	22.03	28.4302	31.94	28.07	32.9564	34.61	29.64	31.73	28.7412	27.57	28.51	30.3509
GM_MB	29.45	33.0938	40	36.34	34.65	40	27.7757	35.9224	20.44	27.8893	31.58	33.9704	40	38.47	37.54	40	27.8431	35.6659	22.03	29.3862	31.33	28.8616	34.0737	40	31.07	32.0233	29.1883	28.8461	29.3	31.2822
CB	29.85	33.1515	36.7453	38.5398	34.08	40	26.2259	36.31	20.38	27.32	30.5	34.521	40	36.0443	35.18	34.9259	26.9843	37.046	21.01	28.1472	30.79	28.3074	31.6658	34.3975	28.25	27.2645	26.9334	25.9983	27.51	29.1662
Figure 3B	N1					N2					P
GM	27.213	34.552	26.462	33.625	23.27	28.127	34.232	27.066	34.961	23.953	22.647	27.441	26.917	40	24.543
GM pool	27.731	34.195	25.88	32.195	23.661	29.107	35.051	26.786	33.114	24.634	21.366	21.91	22.311	23.876	22.507
GM rep pool	31.905	38.544	28.69	36.132	30.7	32.526	40	29.806	38.838	31.107	25.808	26.368	25.887	21.62	26.582
CB	25.322	34.088	22.574	30.263	21.259	26.218	34.893	23.193	31.011	21.907	21.51	26.048	24.663	26.044	24.774
CB pool	28.06	35.13	26.257	34.552	23.936	39.771	36.589	26.627	34.327	24.429	23.063	22.834	24.295	22.031	21.971
CB rep pool	29.729	34.946	26.925	35.43	25.419	30.628	35.811	27.724	35.859	26.449	24.549	25.05	24.328	21.758	25.052
Figure 3C	N1
CB	28.247	21.991	34.644	40	23.566	29.616	25.325	36.876	40	19.512	21.879	20.526	25.395	16.624	20.668	19.811	18.131	36.031	30.953	34.941	28.812	40	21.598	34.359	24.685	40	19.337	29.762	27.052	20.075	32.417	28.613	40	34.387	34.962	31.735	22.405	28.544	40	30.821	30.703	34.528	25.476	21.553	16.38	21.25	25.903	30.277	26.016
QA	21.931	21.698	33.121	26.285	22.937	22.967	20.502	31.357	34.956	18.586	20.145	20.179	23.792	14.233	20.574	19.005	15.94	21.894	29.713	34.593	24.09	32.077	18.211	31.988	19.281	32.643	13.578	27.281	18.971	18.471	27.78	28.222	33.983	34.512	27.895	30.05	22.453	23.916	40	20.074	19.634	30.753	24.951	18.289	14.777	20.531	21.111	29.932	27.351
GM	24.529	21.848	35.153	29.209	24.752	25.071	23.357	40	38.205	19.076	21.053	20.589	24.682	16.653	20.831	19.346	16.822	29.568	31.532	32.574	27.426	40	20.563	30.469	23.561	33.847	17.212	28.29	23.304	18.926	28.822	28.491	33.563	34.33	30.334	33.669	22.552	27.333	37.04	23.526	23.768	31.795	24.786	20.658	18.252	21.135	25.638	30.012	28.421
[truncated: 151 more columns]
